# Supplementary material for: Polyethylene Glycol Exposure with Antihemophilic Factor (Recombinant), PEGylated (rurioctocog alfa pegol) and Other Therapies Indicated for the Pediatric Population: History and Safety
Source: Pharmaceuticals (Basel). 2018 Jul 26;11(3):75. doi: 10.3390/ph11030075 (PMC6160981; doi:10.3390/ph11030075)
Supplement: Supplementary file 1 [file pharmaceuticals-11-00075-s001.zip]

Archive with 1 entries (1 files):
- pharmaceuticals-327060-supplementary.pdf
